# Supplementary material for: A multiplex TaqMan qPCR assay for sensitive and rapid detection of phytoplasmas infecting Rubus species
Source: PLoS One. 2017 May 17;12(5):e0177808. doi: 10.1371/journal.pone.0177808 (PMC5435344; doi:10.1371/journal.pone.0177808)
Supplement: S1 Table — Locations used for sampling as well as tissue types are presented. The same DNA extract was used for qPCR and nested PCR analysis. (XLSX) [file pone.0177808.s002.xlsx]

## Sheet: S1 Table
S1 Table: Raspberry plant samples.
Locations used for sampling as well as tissue types are presented. The same DNA extracts were used for qPCR and nested PCR analysis. In case of discrepancies in the results between qPCR and nested PCR, reactions were repeated.
Sample ID	Sample Tissue	Symptomps	Location in Germany	Coordinates	qPCR [Cq-value]	nested PCR
H1	Leaf	stunted growth, fruit deformation	Telgte	51°59'27"N 7°49'23"E	33.0872	positive
H2	Leaf	stunted growth, fruit deformation	Telgte	51°59'27"N 7°49'23"E	30.5502	positive
H3	Bast	stunted growth, fruit deformation	Telgte	51°59'27"N 7°49'23"E	28.2433	positive
H4	Leaf	fruit deformation	Geisenheim	49°58'53"N 7°57'01"E	negative	negative
H5	Leaf	fruit deformation	Geisenheim	49°58'53"N 7°57'01"E	negative	negative
H6	Bast	fruit deformation	Geisenheim	49°58'53"N 7°57'01"E	negative	negative
H7	Peduncle	fruit deformation	Geisenheim	49°58'53"N 7°57'01"E	negative	negative
H8	Peduncle	fruit deformation	Geisenheim	49°58'53"N 7°57'01"E	negative	negative
H9	Fruit	fruit deformation	Geisenheim	49°58'53"N 7°57'01"E	negative	negative
H10	Leaf	stunted growth	Apensen	53°28'16"N 9°35'40"E	31.3393	positive
H11	Leaf	stunted growth	Apensen	53°28'16"N 9°35'40"E	33.8464	positive
H12	Bast	stunted growth	Apensen	53°28'16"N 9°35'40"E	28.9412	positive
H13	Leaf	crumbly fruit	Oberkirch	48°31'40"N 8°01'33"E	negative	negative
H14	Root	crumbly fruit	Oberkirch	48°31'40"N 8°01'33"E	negative	negative
H15	Leaf	fruit deformation	Oberkirch	48°31'40"N 8°01'33"E	negative	negative
H16	Root	fruit deformation	Oberkirch	48°31'40"N 8°01'33"E	negative	negative
H17	Root	fruit deformation	Geisenheim	49°58'53"N 7°57'01"E	negative	negative
H18	Leaf	enlarged sepals	Geisenheim	49°58'53"N 7°57'01"E	negative	negative
H19	Root	enlarged sepals	Geisenheim	49°58'53"N 7°57'01"E	negative	negative
H20	Root	fruit deformation	Geisenheim	49°58'53"N 7°57'01"E	negative	negative
H21	Leaf	fruit deformation	Geisenheim	49°58'53"N 7°57'01"E	negative	negative
H22	Leaf	fruit deformation	Oberkirch	48°31'40"N 8°01'33"E	negative	negative
H23	Leaf	fruit deformation	Heuchlingen	49°15'12"N 9°13'40"E	negative	negative
H24	Leaf	fruit deformation	Heuchlingen	49°15'12"N 9°13'40"E	negative	negative
H25	Leaf	stunted growth	Kaichen	50°15'11"N 8°50'04"E	negative	negative
H26	Root	stunted growth	Kaichen	50°15'11"N 8°50'04"E	negative	negative
H27	Leaf	stunted growth	Kaichen	50°15'11"N 8°50'04"E	negative	negative
H28	Root	stunted growth	Kaichen	50°15'11"N 8°50'04"E	negative	negative
H29	Leaf	stunted growth	Kaichen	50°15'11"N 8°50'04"E	negative	negative
H30	Root	stunted growth	Kaichen	50°15'11"N 8°50'04"E	negative	negative
H31	Leaf	stunted growth	Telgte	51°59'27"N 7°49'23"E	33.24	positive
H32	Root	stunted growth	Telgte	51°59'27"N 7°49'23"E	33.87	positive
H33	Leaf	stunted growth	Telgte	51°59'27"N 7°49'23"E	negative	negative
H34	Root	stunted growth	Telgte	51°59'27"N 7°49'23"E	28.58	positive
H35	Leaf	long shoots	Geisenheim	49°58'53"N 7°57'01"E	negative	negative
H36	Root	long shoots	Geisenheim	49°58'53"N 7°57'01"E	negative	negative
H37	Leaf	crumbly fruit	Oberkirch	48°31'40"N 8°01'33"E	negative	negative
H38	Root	crumbly fruit	Oberkirch	48°31'40"N 8°01'33"E	negative	negative
H39	Leaf	stunted growth, fruit deformation, crumbly fruit	Oberkirch	48°31'40"N 8°01'33"E	negative	negative
H40	Root	stunted growth, fruit deformation, crumbly fruit	Oberkirch	48°31'40"N 8°01'33"E	negative	negative
H41	Leaf	stunted growth, fruit deformation, crumbly fruit	Oberkirch	48°31'40"N 8°01'33"E	negative	negative
H42	Leaf	stunted growth, shoot proliferation	Telgte	51°59'27"N 7°49'23"E	31.51	positive
H43	Leaf	fruit deformation	Geisenheim	49°58'53"N 7°57'01"E	negative	negative
H44	Leaf	enlarged sepals, fruit deformation	Heuchlingen	49°15'12"N 9°13'40"E	negative	negative
H45	Leaf	fruit deformation	Heuchlingen	49°15'12"N 9°13'40"E	negative	negative
H46	Leaf	fruit deformation	Heuchlingen	49°15'12"N 9°13'40"E	negative	negative
H47	Leaf	stunted growth	Rielingshausen	48°57'31"N 9°20'08"E	34.24	positive
H48	Leaf	stunted growth	Rielingshausen	48°57'31"N 9°20'08"E	31.63	positive
H49	Leaf	stunted growth	Rielingshausen	48°57'31"N 9°20'08"E	negative	positive
H50	Leaf	stunted growth	Rielingshausen	48°57'31"N 9°20'08"E	34.12	negative
H51	Leaf	stunted growth	Rielingshausen	48°57'31"N 9°20'08"E	32.04	positive
H52	Leaf	stunted growth	Rielingshausen	48°57'31"N 9°20'08"E	31.84	negative
H53	Leaf	stunted growth	Rielingshausen	48°57'31"N 9°20'08"E	negative	positive
H54	Leaf	stunted growth	Rielingshausen	48°57'31"N 9°20'08"E	negative	negative
H55	Leaf	stunted growth	Rielingshausen	48°57'31"N 9°20'08"E	negative	negative
H56	Leaf	stunted growth	Rielingshausen	48°57'31"N 9°20'08"E	negative	negative
H57	Leaf	stunted growth	Rielingshausen	48°57'31"N 9°20'08"E	36.29	positive
H58	Leaf	stunted growth	Rielingshausen	48°57'31"N 9°20'08"E	37.15	positive
H59	Leaf	stunted growth	Rielingshausen	48°57'31"N 9°20'08"E	34.62	positive
H60	Leaf	stunted growth	Rielingshausen	48°57'31"N 9°20'08"E	negative	negative
H61	Leaf	stunted growth	Rielingshausen	48°57'31"N 9°20'08"E	negative	negative
H62	Leaf	stunted growth	Rielingshausen	48°57'31"N 9°20'08"E	negative	positive
H63	Leaf	stunted growth	Rielingshausen	48°57'31"N 9°20'08"E	35.7	positive
H64	Leaf	stunted growth	Rielingshausen	48°57'31"N 9°20'08"E	33.17	positive
H65	Leaf	stunted growth	Rielingshausen	48°57'31"N 9°20'08"E	negative	negative
H66	Leaf	stunted growth	Rielingshausen	48°57'31"N 9°20'08"E	37.56	negative
H67	Leaf	stunted growth	Rielingshausen	48°57'31"N 9°20'08"E	35.27	positive
H68	Leaf	stunted growth	Rielingshausen	48°57'31"N 9°20'08"E	32.02	positive
H69	Leaf	stunted growth	Rielingshausen	48°57'31"N 9°20'08"E	28.23	positive
H70	Leaf	stunted growth	Rielingshausen	48°57'31"N 9°20'08"E	negative	negative
H71	Leaf	stunted growth	Rielingshausen	48°57'31"N 9°20'08"E	negative	negative
H72	Leaf	stunted growth	Rielingshausen	48°57'31"N 9°20'08"E	37.59	positive
H73	Leaf	crumbly fruit	Oberkirch	48°31'40"N 8°01'33"E	negative	negative
H74	Root	crumbly fruit	Oberkirch	48°31'40"N 8°01'33"E	negative	negative
H75	Leaf	stunted growth, fruit deformation, crumbly fruit	Oberkirch	48°31'40"N 8°01'33"E	negative	negative
H76	Root	stunted growth, fruit deformation, crumbly fruit	Oberkirch	48°31'40"N 8°01'33"E	negative	negative
H77	Leaf	crumbly fruit	Oberkirch	54°17'29"N 8°47'56"E	negative	negative
H78	Leaf	crumbly fruit	Vollerwiek	54°22'19"N 10°19'17"E	negative	negative
H79	Leaf	crumbly fruit	Blekendorf	54°17'22"N 10°38'06"E	negative	negative
H80	Leaf	stunted growth	Oberkirch	48°31'40"N 8°01'33"E	29.62	positive
H81	Leaf	stunted growth	Rielingshausen	48°57'31"N 9°20'08"E	26.44	positive
H82	Leaf	stunted growth	Rielingshausen	48°57'31"N 9°20'08"E	32.21	positive
H83	Leaf	stunted growth	Rielingshausen	48°57'31"N 9°20'08"E	24.9	positive
H84	Leaf	stunted growth	Rielingshausen	48°57'31"N 9°20'08"E	28.91	positive
H85	Leaf	stunted growth	Rielingshausen	48°57'31"N 9°20'08"E	29.26	positive
H86	Leaf	stunted growth	Rielingshausen	48°57'31"N 9°20'08"E	33.84	positive
H87	Leaf	stunted growth	Rielingshausen	48°57'31"N 9°20'08"E	32.52	positive
H88	Leaf	stunted growth	Rielingshausen	48°57'31"N 9°20'08"E	30.47	positive
H89	Leaf	stunted growth	Rielingshausen	48°57'31"N 9°20'08"E	28.95	positive
H90	Leaf	stunted growth	Rielingshausen	48°57'31"N 9°20'08"E	30.54	positive
H91	Leaf	stunted growth	Rielingshausen	48°57'31"N 9°20'08"E	32.82	positive
H92	Leaf	stunted growth	Rielingshausen	48°57'31"N 9°20'08"E	30.38	positive
H93	Leaf	stunted growth	Rielingshausen	48°57'31"N 9°20'08"E	27.39	positive
H94	Leaf	stunted growth	Rielingshausen	48°57'31"N 9°20'08"E	28.95	positive
H95	Leaf	stunted growth	Rielingshausen	48°57'31"N 9°20'08"E	26.94	positive
H96	Leaf	stunted growth	Rielingshausen	48°57'31"N 9°20'08"E	34.2	negative
H97	Leaf	stunted growth	Rielingshausen	48°57'31"N 9°20'08"E	33.61	positive
H98	Leaf	stunted growth	Rielingshausen	48°57'31"N 9°20'08"E	negative	negative
H99	Leaf	stunted growth	Rielingshausen	48°57'31"N 9°20'08"E	32.06	positive
H100	Leaf	stunted growth	Rielingshausen	48°57'31"N 9°20'08"E	27.96	positive
H101	Leaf	stunted growth	Rielingshausen	48°57'31"N 9°20'08"E	28.97	positive
H102	Leaf	stunted growth	Rielingshausen	48°57'31"N 9°20'08"E	28.9	positive
H103	Leaf	stunted growth	Rielingshausen	48°57'31"N 9°20'08"E	30.05	negative
H104	Leaf	stunted growth	Rielingshausen	48°57'31"N 9°20'08"E	24.38	positive
H105	Leaf	stunted growth	Rielingshausen	48°57'31"N 9°20'08"E	24.6527	positive
H106	Leaf	stunted growth	Rielingshausen	48°57'31"N 9°20'08"E	24.1557	positive
H107	Leaf	stunted growth	Rielingshausen	48°57'31"N 9°20'08"E	22.7695	positive
H108	Leaf	stunted growth	Rielingshausen	48°57'31"N 9°20'08"E	23.7025	positive
H109	Leaf	stunted growth	Rielingshausen	48°57'31"N 9°20'08"E	22.5811	positive
H110	Leaf	stunted growth	Rielingshausen	48°57'31"N 9°20'08"E	23.5843	positive
H111	Leaf	stunted growth	Rielingshausen	48°57'31"N 9°20'08"E	23.4527	positive
H112	Leaf	stunted growth	Rielingshausen	48°57'31"N 9°20'08"E	21.5759	positive
H113	Leaf	stunted growth	Rielingshausen	48°57'31"N 9°20'08"E	23.2502	positive
H114	Leaf	stunted growth	Rielingshausen	48°57'31"N 9°20'08"E	23.0637	positive
H115	Leaf	stunted growth	Rielingshausen	48°57'31"N 9°20'08"E	24.2134	positive
H116	Leaf	stunted growth	Rielingshausen	48°57'31"N 9°20'08"E	24.803	positive
H117	Leaf	stunted growth	Rielingshausen	48°57'31"N 9°20'08"E	23.2148	positive
H118	Leaf	stunted growth	Rielingshausen	48°57'31"N 9°20'08"E	22.4566	positive
H119	Leaf	stunted growth	Rielingshausen	48°57'31"N 9°20'08"E	22.656	positive
H120	Leaf	stunted growth	Rielingshausen	48°57'31"N 9°20'08"E	24.9067	negative
H121	Leaf	stunted growth	Rielingshausen	48°57'31"N 9°20'08"E	23.9873	positive
H122	Leaf	stunted growth	Rielingshausen	48°57'31"N 9°20'08"E	24.7958	positive
H123	Leaf	stunted growth	Rielingshausen	48°57'31"N 9°20'08"E	27.2885	positive
H124	Leaf	stunted growth	Rielingshausen	48°57'31"N 9°20'08"E	25.5792	positive
H125	Leaf	stunted growth	Rielingshausen	48°57'31"N 9°20'08"E	23.1455	positive
H126	Leaf	stunted growth	Rielingshausen	48°57'31"N 9°20'08"E	23.1224	positive
H127	Leaf	stunted growth	Rielingshausen	48°57'31"N 9°20'08"E	23.121	positive
H128	Leaf	stunted growth	Rielingshausen	48°57'31"N 9°20'08"E	23.125	positive
H129	Leaf	stunted growth	Rielingshausen	48°57'31"N 9°20'08"E	25.9303	positive
H130	Leaf	stunted growth	Rielingshausen	48°57'31"N 9°20'08"E	34.74	positive
H131	Leaf	stunted growth	Rielingshausen	48°57'31"N 9°20'08"E	25.264	positive
H132	Leaf	stunted growth	Rielingshausen	48°57'31"N 9°20'08"E	27.2145	positive
H133	Leaf	stunted growth	Rielingshausen	48°57'31"N 9°20'08"E	23.7802	positive
H134	Leaf	stunted growth	Rielingshausen	48°57'31"N 9°20'08"E	27.4777	positive
H135	Leaf	stunted growth	Rielingshausen	48°57'31"N 9°20'08"E	28.0508	positive
H136	Leaf	stunted growth	Rielingshausen	48°57'31"N 9°20'08"E	26.4233	positive
H137	Leaf	stunted growth	Rielingshausen	48°57'31"N 9°20'08"E	26.6585	positive
H138	Leaf	stunted growth	Rielingshausen	48°57'31"N 9°20'08"E	31.4696	positive
H139	Leaf	stunted growth	Rielingshausen	48°57'31"N 9°20'08"E	25.7485	positive
H140	Leaf	stunted growth	Rielingshausen	48°57'31"N 9°20'08"E	24.9975	positive
