# Supplementary material for: A multiplex TaqMan qPCR assay for sensitive and rapid detection of phytoplasmas infecting Rubus species
Source: PLoS One. 2017 May 17;12(5):e0177808. doi: 10.1371/journal.pone.0177808 (PMC5435344; doi:10.1371/journal.pone.0177808)
Supplement: S2 Table — Individual insect samples with positive qPCR results for the presence of phytoplasmas are shaded in grey. (XLSX) [file pone.0177808.s003.xlsx]

## Sheet: S2 Table
S2 Table. Sampled putative insect vectors. Individual insect samples with positive qPCR results for the presence of phytoplasmas are shaded in grey.
Sample ID	Species	Number of Individuals	Sampling Date [DD.MM.YYYY]	Location in Germany	Coordinates	Individual 1	Individual 2	Individual 3	Individual 4	Individual 5	Individual 6	Individual 7	Individual 8	Individual 9	Individual 10	Individual 11	Individual 12	Individual 13	Individual 14	Individual 15
1	Aphidoidea	2	2014-07-02	Geisenheim	49°58'52"N 7°56'55"E	negative
3	Aphidoidea	4	2014-07-02	Geisenheim	49°58'52"N 7°56'55"E	negative
5	Typhlocybinae	30	2014-09-29	Geisenheim	49°58'52"N 7°56'55"E	negative	negative	negative
6	Typhlocybinae	30	2014-09-29	Geisenheim	49°58'52"N 7°56'55"E	negative	negative	negative
7	Typhlocybinae	7	2014-09-29	Geisenheim	49°58'52"N 7°56'55"E	negative	negative
8	Anaceratagallia cf. ribauti	2	2014-09-29	Geisenheim	49°58'52"N 7°56'55"E	negative
9	Psammotettix cf. confinis	2	2014-09-29	Geisenheim	49°58'52"N 7°56'55"E	negative
10	Neoaliturus fenestratus	1	2014-09-29	Geisenheim	49°58'52"N 7°56'55"E	negative
11	Stenocranus cf. major	1	2014-09-29	Geisenheim	49°58'52"N 7°56'55"E	negative
13	Nabis cf. ferus	2	2014-09-29	Geisenheim	49°58'52"N 7°56'55"E	negative	negative
14	Lygus spp.	2	2014-09-29	Geisenheim	49°58'52"N 7°56'55"E	negative	negative
15	Typhlocybinae	1	2014-07-30	Telgte	51°59'27"N 7°49'23"E	negative
16	Typhlocybinae	2	2014-07-30	Telgte	51°59'27"N 7°49'23"E	negative
17	Nabis spp.	1	2014-07-30	Telgte	51°59'27"N 7°49'23"E	negative
19	Lygus spp.	1	2014-07-30	Ostbevern	52°04'47"N 7°48'53"E	negative
20	Aphidoidea	1	2014-07-30	Ostbevern	52°04'47"N 7°48'53"E	negative
21	Laodelphax spp.	1	2014-07-30	Telgte	51°59'27"N 7°49'23"E	negative
22	Aphidoidea	1	2014-07-30	Telgte	51°59'27"N 7°49'23"E	negative
23	Zygina cf. rosincola	1	2014-07-30	Telgte	51°59'27"N 7°49'23"E	negative
25	Macrosteles spp.	3	2014-07-30	Telgte	51°59'27"N 7°49'23"E	negative
27	Nabis cf. ferus	1	2014-07-02	Geisenheim	49°58'52"N 7°56'55"E	negative
28	Nabis cf. ferus	1	2014-07-02	Geisenheim	49°58'52"N 7°56'55"E	negative
29	Typhlocybinae	14	2014-07-02	Geisenheim	49°58'52"N 7°56'55"E	failed	negative	negative
30	Typhlocybinae	4	2014-07-02	Geisenheim	49°58'52"N 7°56'55"E	negative
31	Typhlocybinae	1	2014-07-02	Geisenheim	49°58'52"N 7°56'55"E	negative
32	Laodelphax spp.	1	2014-07-02	Geisenheim	49°58'52"N 7°56'55"E	negative
34	Aphidoidea	12	2014-07-02	Geisenheim	49°58'52"N 7°56'55"E	negative	negative	negative
35	Javesella cf. dubia	2	2014-05-13	Telgte	51°59'27"N 7°49'23"E	negative
37	Heteroptera	3	2014-05-13	Telgte	51°59'27"N 7°49'23"E	negative	negative
38	Nabis cf. ferus		2014-05-13	Telgte	51°59'27"N 7°49'23"E	negative
39	Heteroptera	4	2014-05-13	Telgte	51°59'27"N 7°49'23"E	negative	negative	negative
40	Heteroptera	3	2014-05-13	Telgte	51°59'27"N 7°49'23"E	negative
41	Javesella cf. dubia	2	2014-05-13	Telgte	51°59'27"N 7°49'23"E	negative
44	Typhlocybinae	3	2014-05-13	Telgte	51°59'27"N 7°49'23"E	negative
45	Aphidoidea	1	2014-05-13	Telgte	51°59'27"N 7°49'23"E	negative
46	Nabis cf. ferus	1	2014-05-13	Ostbevern	52°04'47"N 7°48'53"E	negative
47	Heteroptera	4	2014-05-13	Ostbevern	52°04'47"N 7°48'53"E	negative
48	Tingidae	1	2014-05-13	Ostbevern	52°04'47"N 7°48'53"E	negative
49	Aphidoidea	5	2014-05-13	Ostbevern	52°04'47"N 7°48'53"E	negative
50	Aphidoidea	10	2014-05-14	Wedel	53°35'25"N 9°40'10"E	negative	negative
53	Javesella cf. dubia	2	2014-05-14	Wedel	53°35'25"N 9°40'10"E	negative
54	Laodelphax spp.	3	2014-05-14	Wedel	53°35'25"N 9°40'10"E	negative
55	Laodelphax spp.	1	2014-05-14	Wedel	53°35'25"N 9°40'10"E	negative
57	Heteroptera	6	2014-05-13	Ostbevern	52°04'47"N 7°48'53"E	negative	negative
58	Typhlocybinae	1	2014-05-13	Ostbevern	52°04'47"N 7°48'53"E	negative
59	Aphidoidea	5	2014-05-13	Ostbevern	52°04'47"N 7°48'53"E	negative
60	Typhlocybinae	3	2014-05-13	Ostbevern	52°04'47"N 7°48'53"E	negative
61	Zygina spp.	1	2014-05-13	Ostbevern	52°04'47"N 7°48'53"E	negative
62	Typhlocybinae	2	2014-05-15	Geisenheim	49°58'52"N 7°56'55"E	negative
63	Typhlocybinae	2	2014-05-15	Geisenheim	49°58'52"N 7°56'55"E	negative
64	Psammotettix cf. confinis	1	2014-05-15	Geisenheim	49°58'52"N 7°56'55"E	negative
65	Typhlocybinae	2	2014-05-15	Geisenheim	49°58'52"N 7°56'55"E	negative
66	Aphidoidea	1	2014-05-15	Geisenheim	49°58'52"N 7°56'55"E	negative
67	Megadelphax spp.	1	2014-05-15	Geisenheim	49°58'52"N 7°56'55"E	negative
68	Aphidoidea	11	2014-07-02	Geisenheim	49°58'52"N 7°56'55"E	negative	negative	negative
69	Heteroptera	1	2014-07-02	Geisenheim	49°58'52"N 7°56'55"E	negative
70	Typhlocybinae	25	2014-07-02	Geisenheim	49°58'52"N 7°56'55"E	negative	negative	negative
71	Typhlocybinae	4	2014-07-02	Geisenheim	49°58'52"N 7°56'55"E	negative
73	Javesella cf. dubia	2	2014-07-02	Geisenheim	49°58'52"N 7°56'55"E	negative
74	Anaceratagallia cf. ribauti	1	2014-07-02	Geisenheim	49°58'52"N 7°56'55"E	negative
75	Zyginidia	2	2014-07-02	Geisenheim	49°58'52"N 7°56'55"E	negative
76	Laodelphax spp.	1	2014-07-02	Geisenheim	49°58'52"N 7°56'55"E	negative
77	Anaceratagallia ribauti	1	2014-07-02	Geisenheim	49°58'52"N 7°56'55"E	negative
78	Euscelidius spp.	1	2014-07-02	Geisenheim	49°58'52"N 7°56'55"E	33.38
79	Eupteryx cf. Vittata	1	2014-07-02	Geisenheim	49°58'52"N 7°56'55"E	negative
80	Aphidoidea	2	2014-05-14	Wedel	53°35'25"N 9°40'10"E	negative
82	Lygaeidae gen. spec.	1	2014-05-14	Wedel	53°35'25"N 9°40'10"E	negative
83	Aphidoidea	12	2014-07-29	Wedel	53°35'25"N 9°40'10"E	negative	negative
84	Euscelidius spp.	6	2014-07-29	Wedel	53°35'25"N 9°40'10"E	negative	negative	negative	negative	negative	negative
85	Macrosteles spp.	1	2014-07-29	Wedel	53°35'25"N 9°40'10"E	negative
86	Javesella cf. dubia	3	2014-07-29	Wedel	53°35'25"N 9°40'10"E	negative
88	Typhlocybinae	5	2014-07-02	Geisenheim	49°58'52"N 7°56'55"E	negative
90	Aphidoidea	1	2014-07-02	Geisenheim	49°58'52"N 7°56'55"E	negative
91	Euscelidius spp.	1	2014-07-02	Geisenheim	49°58'52"N 7°56'55"E	negative
92	Macropsis cf. fuscula	1	2014-07-02	Geisenheim	49°58'52"N 7°56'55"E	negative
93	Macrosteles spp.	30	2014-09-17	Wedel	53°35'25"N 9°40'10"E	21.58	negative	negative	negative	33.32	negative	negative	negative	25.24	negative	negative	30.14	negative	negative	negative
95	Aphidoidea	30	2014-09-17	Wedel	53°35'25"N 9°40'10"E	negative	negative	negative
96	Macrosteles spp.	10	2014-09-17	Wedel	53°35'25"N 9°40'10"E	negative	24.92	negative	negative
97	Zygina spp.	1	2014-09-17	Wedel	53°35'25"N 9°40'10"E	negative
98	Stenocranus cf. major	3	2014-09-17	Wedel	53°35'25"N 9°40'10"E	negative	negative	negative
99	Heteroptera	2	2014-09-17	Wedel	53°35'25"N 9°40'10"E	negative	negative
100	Nabis cf. ferus	1	2014-09-17	Wedel	53°35'25"N 9°40'10"E	negative
101	Euscelis incisus	3	2014-09-17	Wedel	53°35'25"N 9°40'10"E	negative	negative	negative
102	Arthaldeus spp.	2	2014-09-17	Wedel	53°35'25"N 9°40'10"E	negative
103	Cicadula cf. persimilis	1	2014-09-17	Wedel	53°35'25"N 9°40'10"E	negative
104	Javesella cf. dubia	4	2014-09-17	Wedel	53°35'25"N 9°40'10"E	negative	negative
106	Laodelphax spp.	4	2014-09-17	Wedel	53°35'25"N 9°40'10"E	negative
107	Javesella cf. dubia	1	2014-09-17	Wedel	53°35'25"N 9°40'10"E	negative
108	Macrosteles spp.	1	2014-09-17	Wedel	53°35'25"N 9°40'10"E	negative
109	Aphidoidea	2	2014-09-16	Telgte	51°59'27"N 7°49'23"E	negative
110	Typhlocybinae	8	2014-09-16	Telgte	51°59'27"N 7°49'23"E	negative	negative
111	Typhlocybinae	2	2014-09-16	Telgte	51°59'27"N 7°49'23"E	negative
112	Typhlocybinae	2	2014-09-16	Telgte	51°59'27"N 7°49'23"E	negative
113	Macrosteles spp.	2	2014-09-16	Telgte	51°59'27"N 7°49'23"E	negative
114	Aphidoidea	10	2014-09-16	Ostbevern	52°04'47"N 7°48'53"E	negative	negative
115	Typhlocybinae	1	2014-09-16	Ostbevern	52°04'47"N 7°48'53"E	negative
116	Macrosteles spp.	3	2014-09-16	Ostbevern	52°04'47"N 7°48'53"E	negative	negative
117	Typhlocybinae	2	2014-09-16	Ostbevern	52°04'47"N 7°48'53"E	negative
118	Typhlocybinae	2	2014-09-16	Ostbevern	52°04'47"N 7°48'53"E	negative
120	Heteroptera	1	2014-09-16	Ostbevern	52°04'47"N 7°48'53"E	negative
121	Typhlocybinae	29	2014-09-17	Wedel	53°35'25"N 9°40'10"E	negative	negative	negative
122	Typhlocybinae	45	2014-09-17	Wedel	53°35'25"N 9°40'10"E	negative	negative	negative
123	Typhlocybinae	4	2014-09-17	Wedel	53°35'25"N 9°40'10"E	negative
124	Macrosteles spp.	1	2014-09-17	Wedel	53°35'25"N 9°40'10"E	22.53
125	Eupteryx spp.	4	2014-09-17	Wedel	53°35'25"N 9°40'10"E	negative
126	Zygina spp.	1	2014-09-17	Wedel	53°35'25"N 9°40'10"E	negative
127	Typhlocybinae	1	2014-09-17	Wedel	53°35'25"N 9°40'10"E	negative
128	Nabidae	10	2014-09-17	Wedel	53°35'25"N 9°40'10"E	negative	negative	negative
129	Heteroptera	3	2014-09-17	Wedel	53°35'25"N 9°40'10"E	negative	negative
130	Scolopostethus affinis	6	2014-09-17	Wedel	53°35'25"N 9°40'10"E	negative	negative
131	Mirinae	2	2014-09-17	Wedel	53°35'25"N 9°40'10"E	negative
132	Nabis cf. ferus	1	2014-09-17	Wedel	53°35'25"N 9°40'10"E	negative
133	Nabis cf. ferus	1	2014-09-17	Wedel	53°35'25"N 9°40'10"E	negative
134	Aphidoidea	3	2014-09-17	Wedel	53°35'25"N 9°40'10"E	negative
135	Typhlocybinae	8	2014-09-17	Wedel	53°35'25"N 9°40'10"E	negative	negative
136	Macrosteles spp.	15	2014-09-17	Wedel	53°35'25"N 9°40'10"E	negative	negative	negative	negative	negative
137	Typhlocybinae	10	2014-09-17	Wedel	53°35'25"N 9°40'10"E	negative	negative	negative
138	Nabis cf. ferus	1	2014-09-17	Wedel	53°35'25"N 9°40'10"E	negative
139	Aphidoidea	2	2014-09-17	Wedel	53°35'25"N 9°40'10"E	negative
140	Typhlocybinae	1	2014-09-17	Wedel	53°35'25"N 9°40'10"E	negative
141	Arthaldeus pascuellus	1	2014-09-17	Wedel	53°35'25"N 9°40'10"E	negative
142	Euscelidius spp.	1	2014-09-17	Wedel	53°35'25"N 9°40'10"E	negative
143	Macrosteles spp.	1	2014-09-17	Wedel	53°35'25"N 9°40'10"E	negative
144	Typhlocybinae	59	2014-09-29	Geisenheim	49°58'59"N 7°57'14"E	negative	negative	negative
145	Typhlocybinae	8	2014-09-29	Geisenheim	49°58'59"N 7°57'14"E	negative	negative
146	Typhlocybinae	2	2014-09-29	Geisenheim	49°58'59"N 7°57'14"E	negative
147	Typhlocybinae	1	2014-09-29	Geisenheim	49°58'59"N 7°57'14"E	negative
148	Zyginidia	1	2014-09-29	Geisenheim	49°58'59"N 7°57'14"E	negative
149	Fruticidia	1	2014-09-29	Geisenheim	49°58'59"N 7°57'14"E	negative
150	Lygus spp.	1	2014-09-29	Geisenheim	49°58'59"N 7°57'14"E	negative
151	Aphidoidea	15	2014-09-16	Telgte	51°59'27"N 7°49'23"E	negative	negative	negative
152	Typhlocybinae	5	2014-09-16	Telgte	51°59'27"N 7°49'23"E	negative
153	Typhlocybinae	1	2014-09-16	Telgte	51°59'27"N 7°49'23"E	negative
154	Typhlocybinae	1	2014-09-16	Telgte	51°59'27"N 7°49'23"E	negative
155	Typhlocybinae	5	2014-09-16	Telgte	51°59'27"N 7°49'23"E	negative
156	Lygus spp.	1	2014-09-16	Telgte	51°59'27"N 7°49'23"E	negative
158	Nabis cf. mirmicoides	1	2014-09-16	Telgte	51°59'27"N 7°49'23"E	negative
159	Aphidoidea	45	2014-09-29	Geisenheim	49°58'52"N 7°56'55"E	negative	negative	negative
160	Typhlocybinae	12	2014-09-29	Geisenheim	49°58'52"N 7°56'55"E	negative	negative	negative
161	Anaceratagallia ribauti	1	2014-09-29	Geisenheim	49°58'52"N 7°56'55"E	negative
162	Fieberiella spp.	1	2014-07-15	Oberkirch	48°31'40"N 8°01'33"E	negative
163	Typhlocybinae	1	2014-07-15	Oberkirch	48°31'40"N 8°01'33"E	negative
164	Fieberiella spp.	2	2014-07-15	Oberkirch	48°31'40"N 8°01'33"E	negative
165	Typhlocybinae	2	2014-07-15	Oberkirch	48°31'40"N 8°01'33"E	negative
166	Fieberiella spp.	2	2014-07-15	Oberkirch	48°31'40"N 8°01'33"E	negative	negative
167	Typhlocybinae	5	2014-07-15	Oberkirch	48°31'40"N 8°01'33"E	negative
168	Typhlocybinae	1	2014-07-15	Oberkirch	48°31'40"N 8°01'33"E	negative
169	Fieberiella spp.	1	2014-09-11	Oberkirch	48°31'40"N 8°01'33"E	negative
170	Fieberiella spp.	4	2014-09-11	Oberkirch	48°31'40"N 8°01'33"E	negative	negative	negative
171	Typhlocybinae	1	2014-09-11	Oberkirch	48°31'40"N 8°01'33"E	negative
172	Typhlocybinae	1	2014-05-22	Heuchlingen	49°15'12"N 9°13'40"E	negative
173	Eupteryx cf. melissae	1	2014-07-14	Heuchlingen	49°15'12"N 9°13'40"E	negative
174	Zyginidia	3	2014-07-14	Heuchlingen	49°15'12"N 9°13'40"E	negative
175	Typhlocybinae	34	2014-07-14	Heuchlingen	49°15'12"N 9°13'40"E	negative	negative	negative
176	Euscelidius spp.	2	2014-07-14	Heuchlingen	49°15'12"N 9°13'40"E	negative	negative
177	Agallia cf. consobrina	1	2014-07-14	Heuchlingen	49°15'12"N 9°13'40"E	negative
178	Macrosteles spp.	1	2014-07-14	Heuchlingen	49°15'12"N 9°13'40"E	negative
179	Laodelphax spp.	7	2014-07-14	Heuchlingen	49°15'12"N 9°13'40"E	negative	negative	negative
180	Javesella cf. dubia	2	2014-07-14	Heuchlingen	49°15'12"N 9°13'40"E	negative
181	Delphacidae	3	2014-07-14	Heuchlingen	49°15'12"N 9°13'40"E	negative
182	Macrosteles spp.	1	2014-07-14	Heuchlingen	49°15'12"N 9°13'40"E	negative
183	Javesella cf. dubia	1	2014-07-14	Heuchlingen	49°15'12"N 9°13'40"E	negative
184	Typhlocybinae	1	2014-07-14	Heuchlingen	49°15'12"N 9°13'40"E	negative
185	Typhlocybinae	56	2014-07-14	Heuchlingen	49°15'12"N 9°13'40"E	negative	negative	negative
186	Typhlocybinae	19	2014-07-14	Heuchlingen	49°15'12"N 9°13'40"E	negative	negative	negative
187	Zyginidia	1	2014-07-14	Heuchlingen	49°15'12"N 9°13'40"E	negative
188	Deltocephalus pulicaris	1	2014-07-14	Heuchlingen	49°15'12"N 9°13'40"E	negative
189	Macrosteles spp.	1	2014-07-14	Heuchlingen	49°15'12"N 9°13'40"E	negative
190	Psammotettix cf. confinis	1	2014-07-14	Heuchlingen	49°15'12"N 9°13'40"E	negative
191	Macropsis fuscula	1	2014-07-14	Heuchlingen	49°15'12"N 9°13'40"E	negative
192	Agallia cf. consobrina	2	2014-07-14	Heuchlingen	49°15'12"N 9°13'40"E	negative
193	Euscelidius spp.	2	2014-07-14	Heuchlingen	49°15'12"N 9°13'40"E	negative	negative
194	Euscelis incisus	5	2014-07-14	Heuchlingen	49°15'12"N 9°13'40"E	negative	negative	negative
195	Javesella cf. dubia	3	2014-07-14	Heuchlingen	49°15'12"N 9°13'40"E	negative
196	Delphacidae	2	2014-07-14	Heuchlingen	49°15'12"N 9°13'40"E	negative
197	Laodelphax spp.	1	2014-07-14	Heuchlingen	49°15'12"N 9°13'40"E	negative
198	Orientus ishidae	1	2014-07-14	Heuchlingen	49°15'12"N 9°13'40"E	negative
199	Laodelphax spp.	1	2014-07-14	Heuchlingen	49°15'12"N 9°13'40"E	negative
200	Ribautiana cf. tenerinna	1	2014-07-14	Heuchlingen	49°15'12"N 9°13'40"E	negative
201	Typhlocybinae	58	2014-07-14	Heuchlingen	49°15'12"N 9°13'40"E	negative	negative	negative
202	Aphrophora spp.	1	2014-07-14	Heuchlingen	49°15'12"N 9°13'40"E	negative
203	Fieberiella spp.	1	2014-07-14	Heuchlingen	49°15'12"N 9°13'40"E	negative
204	Javesella cf. dubia	1	2014-07-14	Heuchlingen	49°15'12"N 9°13'40"E	negative
205	Laodelphax spp.	2	2014-07-14	Heuchlingen	49°15'12"N 9°13'40"E	negative
206	Typhlocybinae	2	2014-07-14	Heuchlingen	49°15'12"N 9°13'40"E	negative
207	Typhlocybinae	11	2014-07-14	Heuchlingen	49°15'12"N 9°13'40"E	negative	negative
208	Euscelidius spp.	5	2014-09-15	Heuchlingen	49°15'12"N 9°13'40"E	negative	negative	21.75	25.05	negative
209	Typhlocybinae	7	2014-09-15	Heuchlingen	49°15'12"N 9°13'40"E	negative
210	Euscelidius spp.	1	2014-09-15	Heuchlingen	49°15'12"N 9°13'40"E	negative
211	Neoaliturus fenestratus	1	2014-09-15	Heuchlingen	49°15'12"N 9°13'40"E	negative
212	Zygina spp.	1	2014-09-15	Heuchlingen	49°15'12"N 9°13'40"E	negative
213	Zygina spp.	3	2014-09-15	Heuchlingen	49°15'12"N 9°13'40"E	negative
214	Typhlocybinae	24	2014-09-15	Heuchlingen	49°15'12"N 9°13'40"E	negative	negative	negative
215	Typhlocybinae	34	2014-09-15	Heuchlingen	49°15'12"N 9°13'40"E	negative	negative	negative
216	Euscelidius spp.	3	2014-09-15	Heuchlingen	49°15'12"N 9°13'40"E	negative	negative	negative
217	Anaceratagallia cf. ribauti	1	2014-09-15	Heuchlingen	49°15'12"N 9°13'40"E	negative
218	Eupteryx cf. melissae	1	2014-09-15	Heuchlingen	49°15'12"N 9°13'40"E	negative
219	Typhlocybinae	3	2014-09-15	Heuchlingen	49°15'12"N 9°13'40"E	negative
220	Typhlocybinae	4	2014-09-15	Heuchlingen	49°15'12"N 9°13'40"E	negative
221	Errastunus ocellaris	1	2014-09-15	Heuchlingen	49°15'12"N 9°13'40"E	negative
222	Laodelphax spp.	1	2014-09-15	Heuchlingen	49°15'12"N 9°13'40"E	negative
223	Typhlocybinae	23	2014-09-15	Heuchlingen	49°15'12"N 9°13'40"E	negative	negative	negative
224	Typhlocybinae	31	2014-09-15	Heuchlingen	49°15'12"N 9°13'40"E	negative	negative	negative
225	Euscelidius spp.	5	2014-09-15	Heuchlingen	49°15'12"N 9°13'40"E	negative	negative	negative	negative	negative
226	Ribautiana cf. tenerinna	2	2014-09-15	Heuchlingen	49°15'12"N 9°13'40"E	negative
227	Typhlocybinae	5	2014-09-15	Heuchlingen	49°15'12"N 9°13'40"E	negative
228	Typhlocybinae	21	2014-09-15	Heuchlingen	49°15'12"N 9°13'40"E	negative	negative	negative
229	Rhyparochromus cf. vulgaris	1	2014-07-15	Oberkirch	48°31'40"N 8°01'33"E	negative
230	Liocoris spp.	1	2014-07-15	Oberkirch	48°31'40"N 8°01'33"E	negative
231	Heteroptera	5	2014-07-15	Oberkirch	48°31'40"N 8°01'33"E	negative
232	Nabidae	1	2014-07-15	Oberkirch	48°31'40"N 8°01'33"E	negative
233	Liocoris spp.	2	2014-07-15	Oberkirch	48°31'40"N 8°01'33"E	negative	negative
234	Lygus spp.	2	2014-07-15	Oberkirch	48°31'40"N 8°01'33"E	negative
235	Heteroptera	11	2014-07-15	Oberkirch	48°31'40"N 8°01'33"E	negative	negative
236	Liocoris spp.	1	2014-07-15	Oberkirch	48°31'40"N 8°01'33"E	negative
237	Liocoris spp.	7	2014-07-15	Oberkirch	48°31'40"N 8°01'33"E	negative	negative	negative
238	Heteroptera	4	2014-07-15	Oberkirch	48°31'40"N 8°01'33"E	negative
239	Scolopostethus affinis	4	2014-09-11	Oberkirch	48°31'40"N 8°01'33"E	negative	negative	negative
240	Palomina prasina	1	2014-09-11	Oberkirch	48°31'40"N 8°01'33"E	negative
241	Heteroptera	1	2014-09-11	Oberkirch	48°31'40"N 8°01'33"E	negative
242	Liocoris spp.	1	2014-09-11	Oberkirch	48°31'40"N 8°01'33"E	negative
243	Palomina prasina	1	2014-09-11	Oberkirch	48°31'40"N 8°01'33"E	negative
244	Coreus marginatus	1	2014-09-11	Oberkirch	48°31'40"N 8°01'33"E	negative
245	Liocoris spp.	1	2014-09-11	Oberkirch	48°31'40"N 8°01'33"E	negative
246	Palomina prasina	1	2014-05-22	Heuchlingen	49°15'12"N 9°13'40"E	negative
247	Dolycoris baccarum	1	2014-05-22	Heuchlingen	49°15'12"N 9°13'40"E	negative
248	Heteroptera	1	2014-05-22	Heuchlingen	49°15'12"N 9°13'40"E	negative
249	Dolycoris baccarum	2	2014-07-14	Heuchlingen	49°15'12"N 9°13'40"E	negative	negative
250	Lygaeidae	1	2014-07-14	Heuchlingen	49°15'12"N 9°13'40"E	negative
251	Heteroptera	3	2014-07-14	Heuchlingen	49°15'12"N 9°13'40"E	negative
252	Pyrrhocoridae	1	2014-07-14	Heuchlingen	49°15'12"N 9°13'40"E	negative	negative
253	Palomina prasina	1	2014-07-14	Heuchlingen	49°15'12"N 9°13'40"E	negative
254	Nabidae	1	2014-07-14	Heuchlingen	49°15'12"N 9°13'40"E	negative
255	Heteroptera	1	2014-07-14	Heuchlingen	49°15'12"N 9°13'40"E	negative
256	Lygus spp.	1	2014-07-14	Heuchlingen	49°15'12"N 9°13'40"E	negative
257	Heterotoma planicornis	1	2014-07-14	Heuchlingen	49°15'12"N 9°13'40"E	negative
258	Alydidae	1	2014-07-14	Heuchlingen	49°15'12"N 9°13'40"E	negative
259	Heteroptera	3	2014-07-14	Heuchlingen	49°15'12"N 9°13'40"E	negative
260	Pyrrhocoridae	1	2014-09-15	Heuchlingen	49°15'12"N 9°13'40"E	negative
261	Nabis cf. mirmicoides	1	2014-09-15	Heuchlingen	49°15'12"N 9°13'40"E	negative
262	Nabis cf. ferus	1	2014-09-15	Heuchlingen	49°15'12"N 9°13'40"E	negative	negative
263	Scolopostethus affinis	2	2014-09-15	Heuchlingen	49°15'12"N 9°13'40"E	negative
264	Heteroptera	1	2014-09-15	Heuchlingen	49°15'12"N 9°13'40"E	negative
265	Nabis cf. ferus	1	2014-09-15	Heuchlingen	49°15'12"N 9°13'40"E	negative
266	Heteroptera	1	2014-09-15	Heuchlingen	49°15'12"N 9°13'40"E	negative
267	Nabis cf. mirmicoides	2	2014-09-15	Heuchlingen	49°15'12"N 9°13'40"E	negative	negative
268	Heteroptera	1	2014-09-15	Heuchlingen	49°15'12"N 9°13'40"E	negative
269	Nabis cf. ferus	5	2014-09-15	Heuchlingen	49°15'12"N 9°13'40"E	negative	negative	negative
270	Lygus spp.	3	2014-09-15	Heuchlingen	49°15'12"N 9°13'40"E	negative	negative
271	Scolopostethus affinis	1	2014-09-15	Heuchlingen	49°15'12"N 9°13'40"E	negative
272	Heteroptera	1	2014-09-15	Heuchlingen	49°15'12"N 9°13'40"E	negative
