# Supplementary material for: A multiplex TaqMan qPCR assay for sensitive and rapid detection of phytoplasmas infecting Rubus species
Source: PLoS One. 2017 May 17;12(5):e0177808. doi: 10.1371/journal.pone.0177808 (PMC5435344; doi:10.1371/journal.pone.0177808)
Supplement: S3 Table — (XLSX) [file pone.0177808.s004.xlsx]

## Sheet: Tabelle1
S3 Table. Accession numbers used in sequence alignment of secY genes of different phytoplasmas.
Accession Number	Description
AM397299	Candidatus Phytoplasma rubi partial secY gene for preprotein translocase SecY, isolate RuS
AM397300	Candidatus Phytoplasma rubi partial secY gene for preprotein translocase SecY, isolate RI04-2-6
JX857861	Blueberry stunt phytoplasma isolate BBS44secYc3-NJ protein translocase subunit secY (secY) gene, complete cds
JX857858	Candidatus Phytoplasma phoenicium isolate BBS41secYc8-NJ protein translocase subunit secY (secY) gene, complete cds
JX645768	Candidatus Phytoplasma solani strain 138/10 preprotein translocase subunit (secY) gene, complete cds; and adenylate kinase (adk) gene, partial cds
JQ268254	Candidatus Phytoplasma pruni strain PX11CT1 ribosomal protein L15 (rpL15) gene, partial cds; SecY protein translocase (secY) gene, complete cds; and methionine aminopeptidase (map) gene, partial cds
GU004330	Candidatus Phytoplasma ulmi strain EY1 ribosomal protein L15 (rpl15) gene, partial cds; protein translocase (secY) gene, complete cds; and methionine aminopeptidase (map) gene, partial cds
FJ648493	Candidatus Phytoplasma vitis isolate CL-NG98 ribosomal protein L15 (rplO) and preprotein translocase (secY) genes, partial cds
AY197694	Peach yellows phytoplasma strain PY-IN ribosomal protein L15 (rpl15) and translocation protein secY (secY) genes, partial cds
AY197693	Cherry lethal yellows phytoplasma strain CLY-5 ribosomal protein L15 (rpl15) and translocation protein secY (secY) genes, partial cds
AY197689	Spartium witches'-broom phytoplasma strain SpaWB 229 ribosomal protein L15 (rpl15) and translocation protein secY (secY) genes, partial cds
AY197687	Hemp dogbane yellows phytoplasma strain HD1 ribosomal protein L15 (rpl15) and translocation protein secY (secY) genes, partial cds
AY197684	Alder yellows phytoplasma strain ALY ribosomal protein L15 (rpl15) and translocation protein secY (secY) genes, partial cds
AM397297	Candidatus Phytoplasma ulmi partial secY gene for preprotein translocase SecY, isolate E04-D714
