# Supplementary material for: A multiplex TaqMan qPCR assay for sensitive and rapid detection of phytoplasmas infecting Rubus species
Source: PLoS One. 2017 May 17;12(5):e0177808. doi: 10.1371/journal.pone.0177808 (PMC5435344; doi:10.1371/journal.pone.0177808)
Supplement: S4 Table — Each leaf sample was extracted in 3 independent replicates (designated as 1–3) and each DNA extract was analysed in triplicate in the qPCR. (XLSX) [file pone.0177808.s005.xlsx]

## Sheet: Tabelle1
S4 Table. Mean Cq-values and standard deviations of the multiplex TaqMan qPCR assay for DNA samples obtained from different proportions of phytoplasma infected and healthy leaf material. Each leaf sample was extracted in 3 independent replicates (designated as 1-3) and each DNA extract was analysed in triplicate in the qPCR.
Amount infected	Replicate	Plant host DNA		16SrV Phytoplasmas		Phytoplasma universal
leaf material [%]		Cq Mean	Cq Std. Dev	Cq Mean	Cq Std. Dev	Cq Mean	Cq Std. Dev
100	1	14.28	0.035	24.12	0.038	25.32	0.163
100	2	14.54	0.046	24.66	0.046	26	0.042
100	3	14.06	0.031	24.41	0.156	25.78	0.074
75	1	14.06	0.069	24.75	0.104	26	0.113
75	2	16.26	0.063	27.06	0.151	29.09	0.19
75	3	14.23	0.126	24.31	0.542	26.56	0.131
50	1	14.12	0.017	23.56	0.353	25.33	0.101
50	2	14.3	0.04	24.57	0.249	26.11	0.14
50	3	14.25	0.122	24.78	0.09	26.22	0.081
33	1	14.33	0.099	26.08	0.021	27.97	0.125
33	2	14.43	0.037	25.33	0.102	26.76	0.102
33	3	14.29	0.071	24.9	0.105	26.25	0.09
11	1	14.66	0.149	28.13	0.058	30.56	0.051
11	2	14.33	0.018	26.75	0.19	28.35	0.139
11	3	18.17	0.069	31.43	0.042	33.67	0.319
6	1	14.54	0.035	27.76	0.278	29.85	0.095
6	2	14.51	0.099	28.41	0.182	30.45	0.12
6	3	14.36	0.037	26.84	0.243	28.71	0.029
1	1	14.41	0.032	25.91	0.082	27.41	0.053
1	2	14.39	0.039	27.15	0.086	29.21	0.057
1	3	14.63	0.078	27.43	0.383	28.26	0.13
0	1	14.86	0.03	0	N/A	0	N/A
0	2	14.84	0.076	0	N/A	0	N/A
0	3	14.86	0.028	0	N/A	0	N/A
