# Supplementary material for: A multiplex TaqMan qPCR assay for sensitive and rapid detection of phytoplasmas infecting Rubus species
Source: PLoS One. 2017 May 17;12(5):e0177808. doi: 10.1371/journal.pone.0177808 (PMC5435344; doi:10.1371/journal.pone.0177808)
Supplement: S5 Table — (XLSX) [file pone.0177808.s006.xlsx]

## Sheet: Tabelle1
S5 Table. Publications in which qPCR assays for the detection of phytoplasmas were developed.
			qPCR chemistry
Reference	Specificity	Gene	SYBR	TaqMan	Multiplex
Baric S, Dalla-Via J. A new approach to apple proliferation detection: a highly sensitive real-time PCR assay. J Microbiol Methods. 2004;57: 135–145. doi:10.1016/j.mimet.2003.12.009	-apple proliferation ( 16SrX) and Malus domestica	16S rDNA		ü	ü
Bianco PA, Casati P, Marziliano N. Detection of phytoplasmas associated with grapevine flavescence dorée disease using real-time PCR. J Plant Pathol. 2004;86: 257–261.	flavescence dorée (16SrV-C (alder yellows) and 16SrV-D)	16S rDNA		ü
Christensen NM, Nicolaisen M, Hansen M, Schulz A. Distribution of phytoplasmas in infected plants as revealed by real-time PCR and bioimaging. Mol Plant-Microbe Interact. 2004;17: 1175–1184. doi:10.1094/MPMI.2004.17.11.1175	-phytoplasma Universal -plant 18S rDNA	-16S rDNA -18S rDNA		ü
Jarausch W, Peccerella T, Schwind N, Jarausch B, Krczal G. Establishment of a Quantitative Real-Time PCR Assay for the Quantification of Apple Proliferation Phytoplasmas in Plants and Insects. Acta Hortic. 2004; 415–420. doi:10.17660/ActaHortic.2004.657.66	apple proliferation	genomic fragment	ü
Wei W, Kakizawa S, Suzuki S, Jung H-Y, Nishigawa H, Miyata S-I, et al. In Planta Dynamic Analysis of Onion Yellows Phytoplasma Using Localized Inoculation by Insect Transmission. Phytopathology. 2004;94: 244–250. doi:10.1094/PHYTO.2004.94.3.244	onion yellows phytoplasma	tuf		ü
Galetto L, Bosco D, Marzachi C. Universal and group-specific real-time PCR diagnosis of flavescence doree (16Sr-V), bois noir (16Sr-XII) and apple proliferation (16Sr-X) phytoplasmas from field-collected plant hosts and insect vectors. Ann Appl Biol. 2005;147: 191–201. doi:10.1111/j.1744-7348.2005.00030.x	-flavescence dorée (16Sr-V) -bois noir (16Sr-XII) -apple proliferation (16Sr-X) -universal	-16S rDNA -genomic fragment -nitroreductase -16S rDNA	ü	ü
Marzachí C, Bosco D. Relative quantification of Chrysanthemum Yellows (16Sr I) phytoplasma in its plant and insect host using real-time polymerase chain reaction. Mol Biotechnol. 2005;30: 117–128. doi:10.1385/MB:30:2:117	-universal -chrysanthemum carinatum -Insect DNA	-16S rDNA -ITS1 -18S rDNA		ü
Torres E, Bertolini E, Cambra M, Montón C, Martín MP. Real-time PCR for simultaneous and quantitative detection of quarantine phytoplasmas from apple proliferation (16SrX) group. Mol Cell Probes. 2005;19: 334–340. doi:10.1016/j.mcp.2005.06.002	apple proliferation (16SrX)	16S rDNA	ü
Crosslin JM, Vandemark GJ, Munyaneza JE. Development of a Real-Time, Quantitative PCR for Detection of the Columbia Basin Potato Purple Top Phytoplasma in Plants and Beet Leafhoppers. Plant Dis. 2006;90: 663–667. doi:10.1094/PD-90-0663	-beet leafhopper-transmitted virescnence agent (16SrVI) but also aster yellows (16SrI) and pigeon pea witches'-broom (16SrIX)	16S rDNA		ü
Aldaghi M, Massart S, Roussel S, Jijakli MH. Development of a new probe for specific and sensitive detection of “Candidatus Phytoplasma mali” in inoculated apple trees. Ann Appl Biol. 2007;151: 251–258. doi:10.1111/j.1744-7348.2007.00171.x	Candidatus Phytoplasma mali (apple proliferation) (16SrX)	16S rDNA		ü
Angelini E, Luca Bianchi G, Filippin L, Morassutti C, Borgo M. A new TaqMan method for the identification of phytoplasmas associated with grapevine yellows by real-time PCR assay. J Microbiol Methods. 2007;68: 613–622. doi:10.1016/j.mimet.2006.11.015	-flavescence dorée (16Sr-V) -bois noir (Sr-XII) -aster yellows (Sr-I) -grapevine	-16S rDNA -16S rDNA -16S rDNA -Chaperonin		ü
Hren M, Boben J, Rotter A, Kralj P, Gruden K, Ravnikar M. Real-time PCR detection systems for Flavescence dorée and Bois noir phytoplasmas in grapevine: comparison with conventional PCR detection and application in diagnostics. Plant Pathol. 2007;56: 785–796. doi:10.1111/j.1365-3059.2007.01688.x	-phytoplasma universal -flavescence dorée -bois noir	-16S rDNA -secY -genomic fragment		ü
Martini M, Nazia L, Ermacora P, Carraro L, Pastore M. A real-time PCR method for detection and quantification of “ Candidatus Phytoplasma prunorum ” in its natural hosts. Bull Insectology. 2007;60: 251–252.	Candidatus Phytoplasma prunorum (european stone fruit yellows) (16SrX)	ribosomal protein rplV	ü
Bisognin C, Schneider B, Salm H, Grando MS, Jarausch W, Moll E, et al. Apple Proliferation Resistance in Apomictic Rootstocks and Its Relationship to Phytoplasma Concentration and Simple Sequence Repeat Genotypes. Phytopathology. 2008;98: 153–158. doi:10.1094/PHYTO-98-2-0153	apple proliferation	16S rDNA		ü
Hollingsworth CR, Atkinson LM, Samac D a., Larsen JE, Motteberg CD, Abrahamson MD, et al. Region and Field Level Distributions of Aster Yellows Phytoplasma in Small Grain Crops. Plant Dis. 2008;92: 623–630. doi:10.1094/PDIS-92-4-0623	aster yellows (16SrI)	16S rDNA	ü
Hodgetts J, Boonham N, Mumford R, Dickinson M. Panel of 23S rRNA Gene-Based Real-Time PCR Assays for Improved Universal and Group-Specific Detection of Phytoplasmas. Appl Environ Microbiol. 2009;75: 2945–2950. doi:10.1128/AEM.02610-08	-Phytoplasma universal or -16SrI or other group -16SrII -16SrXII -16SrIV	23S rRNA		ü	ü
Pelletier C, Salar P, Gillet J, Cloquemin G, Very P, Foissac X, et al. Triplex real-time PCR assay for sensitive and simultaneous detection of grapevine phytoplasmas of the 16SrV and 16SrXII-A groups with an endogenous analytical control. Vitis. 2009;48: 87–95.	flavescence dorée (16SrV) and bois noir (16SrXII-A) and grapevine	-map -chloroplastic DNA		ü	ü
Yvon M, Thébaud G, Alary R, Labonne G. Specific detection and quantification of the phytopathogenic agent “Candidatus Phytoplasma prunorum.” Mol Cell Probes. 2009;23: 227–234. doi:10.1016/j.mcp.2009.04.005	-Ca. P. prunorum (European stone fruit yellows) -cacopsylla pruni (insect-host)	-16S-ITS rDNA -18S rDNA	ü
Danet J-L, Fimbeau S, Pommier J-J, Couture C, Foissac X. Detection of phloem restricted bacteria responsible for strawberry marginal chlorosis (SMC) by real-time PCR in a single assay. Julius-Kühn-Archiv. 2010;427: 35–38.	stolbur phytoplasma (16SrXII-A) and Candidatus Phlomobacter fragariae and plant DNA	-map -spoT -cox		ü	ü
Herath P, Hoover G a., Angelini E, Moorman GW. Detection of elm yellows phytoplasma in elms and insects using real-time PCR. Plant Dis. 2010;94: 1355–1360. doi:10.1094/PDIS-12-09-0783	-elm yellows (16SrV) -Ulmus	-secY -trnL		ü
Nikolić P, Mehle N, Gruden K, Ravnikar M, Dermastia M. A panel of real-time PCR assays for specific detection of three phytoplasmas from the apple proliferation group. Mol Cell Probes. 2010;24: 303–309. doi:10.1016/j.mcp.2010.06.005	-Ca. P. mali -Ca. P. prunorum -Ca. P. pyri (alle Sr-X/apple proliferation)	IGS between 16S and 23S rRNA		ü
Frost KE, Willis DK, Groves RL. Detection and Variability of Aster Yellows Phytoplasma Titer in Its Insect Vector, Macrosteles quadrilineatus (Hemiptera: Cicadellidae). J Econ Entomol. 2011;104: 1800–1815. doi:Doi 10.1603/Ec11183	-aster yellows -Macrosteles quadrilineatus	-tuf and lysS -chromosomal DNA	ü
Myrie W, Oropeza C, Sáenz L, Harrison N, Roca MM, Córdova I, et al. Reliable improved molecular detection of coconut lethal yellowing phytoplasma and reduction of associated disease through field management strategies. Bull Insectology. 2011;64: 203–204.	coconut lethal yellows (16SrIV)	16S rRNA		ü
Oberhänsli T, Altenbach D, Bitterlin W. Development of a duplex TaqMan real-time PCR for the general detection of phytoplasmas and 18S rRNA host genes in fruit trees and other plants. Bull Insectology. 2011;64 Suppl: S37–S38. Available: http://www.bulletinofinsectology.org/pdfarticles/vol64-2011-s037-s038oberhansli.pdf	-phytoplasma universal (Hodgetts 2009) and plant-host	-18S rRNA		ü	ü
Monti M, Martini M, Tedeschi R. EvaGreen real-time PCR protocol for specific “Candidatus Phytoplasma mali” detection and quantification in insects. Mol Cell Probes. Elsevier Ltd; 2013;27: 129–136. doi:10.1016/j.mcp.2013.02.001	-Ca. P. mali (apple proliferation) -insect-host (Marzachi & Bosco)	-rplV	ü
Jawhari M, Abrahamian P, Sater AA, Sobh H, Tawidian P, Abou-Jawdah Y. Specific PCR and real-time PCR assays for detection and quantitation of “Candidatus Phytoplasma phoenicium.” Mol Cell Probes. Elsevier Ltd; 2015;29: 63–70. doi:10.1016/j.mcp.2014.12.003	-Ca. P. phoenicium (almond witches' brrom; 16SrIX) -Prunus dulcis (almond)	-56 rRNA (16S-ITS-23S) -18S rRNA		ü
Malandraki I, Varveri C, Olmos A, Vassilakos N. One-step multiplex quantitative RT-PCR for the simultaneous detection of viroids and phytoplasmas of pome fruit trees. J Virol Methods. Elsevier B.V.; 2015;213: 12–17. doi:10.1016/j.jviromet.2014.11.010	pear blister canker viroid and apple scar skin viroid and phytoplasmas universal (Christensen 2004)			ü	ü
Minguzzi S, Terlizzi F, Lanzoni C, Poggi Pollini C, Ratti C. A rapid protocol of crude RNA/DNA extraction for RT-qPCR detection and quantification of “Candidatus Phytoplasma prunorum.” Perovic D, editor. PLoS One. 2016;11: e0146515. doi:10.1371/journal.pone.0146515	Ca. P. prunorum and Plant 18S rRNA	-16S rRNA		ü	ü
